# Supplementary material for: Supramolecular Graphene Quantum Dots/Porphyrin Complex as Fluorescence Probe for Metal Ion Sensing
Source: Int J Mol Sci. 2025 Jul 28;26(15):7295. doi: 10.3390/ijms26157295 (PMC12347067; doi:10.3390/ijms26157295)
Supplement: Supplementary file 1 [file ijms-26-07295-s001.zip]

Archive with 1 entries (1 files):
- ijms-3773755-supplementary.pdf
